# Supplementary material for: Unveiling Metabolic Phenotype Alterations in Anorexia Nervosa through Metabolomics
Source: Nutrients. 2021 Nov 26;13(12):4249. doi: 10.3390/nu13124249 (PMC8706417; doi:10.3390/nu13124249)
Supplement: Supplementary file 1 [file nutrients-13-04249-s001.zip]

Archive with 1 entries (1 files):
- nutrients-1431258-supplementary.pdf
